# Supplementary material for: Development of an Interactive Digital Human with Context-Sensitive Facial Expressions
Source: Sensors (Basel). 2025 Aug 18;25(16):5117. doi: 10.3390/s25165117 (PMC12390055; doi:10.3390/s25165117)
Supplement: Supplementary file 1 [file sensors-25-05117-s001.zip]

Archive with 1 entries (1 files):
- sensors-3724219-supplementary.pdf
